# Supplementary material for: R2DT: a comprehensive platform for visualizing RNA secondary structure
Source: Nucleic Acids Res. 2025 Feb 8;53(4):gkaf032. doi: 10.1093/nar/gkaf032 (PMC11806352; doi:10.1093/nar/gkaf032)
Supplement: gkaf032_Supplemental_Files [file gkaf032_supplemental_files.zip]

Archive with 3 entries (3 files):
- supp-1.mp4
- Supplementary Data.pdf
- Video 1.png
